# Supplementary material for: Transcriptional Signatures of a Dynamic Epilepsy Process Reveal Potential Immune Regulation
Source: Mol Neurobiol. 2023 Nov 22;61(6):3384–96. doi: 10.1007/s12035-023-03786-x (PMC11087345; doi:10.1007/s12035-023-03786-x)
Supplement: Supplementary file 2 — Supplementary file2 (XLSX 10 KB) [file 12035_2023_3786_MOESM2_ESM.xlsx]

## Sheet: Sheet1
TableS1 Genes of TGFβR signaling pathway
Acvr1
Acvr1c
Acvrl1
Adam9
Amhr2
Apoa1
Appl2
Arrb2
Bambi
Cav2
Ccl2
Cdc45
Cdh5
Chst11
Cited1
Cited2
Cldn5
Col1a2
Col3a1
Creb1
domain
Dusp22
Eid2
Eng
Fermt2
Flcn
Fos
Foxh1
Fshb
Fut8
Gcnt2
Glg1
Hipk2
Hpgd
Itga8
Itgb1
Itgb5
Itgb6
Itgb8
Jun
LOC103690035
Lpxn
Lrrc32
Ltbp2
Ltbp4
Map3k1
Map3k7
Mir143
Mir145
Mir183
Mir212
Mir26a
Mir30a
Mstn
Mtmr4
Nlk
Nodal
Npnt
Nrros
Onecut1
Onecut2
Parp1
Pias2
Pml
protein
Ptk2
Ptprk
Pxn
Sirt1
Skil
Smad1
Smad2
Smad3
Smad4
Smad5
Smad6
Smad7
Smad9
Spi1
Src
Stat3
Tab1
Tgfb1
Tgfb2
Tgfb3
Tgfbr1
Tgfbr2
Tgfbr3
Tgfbr3l
Tp53
Twsg1
Usp15
Usp9x
Wfikkn2
Zfyve9
Zmiz1
Zmiz2
Zyx
