# Supplementary material for: Transcriptional Signatures of a Dynamic Epilepsy Process Reveal Potential Immune Regulation
Source: Mol Neurobiol. 2023 Nov 22;61(6):3384–96. doi: 10.1007/s12035-023-03786-x (PMC11087345; doi:10.1007/s12035-023-03786-x)
Supplement: Supplementary file 3 — Supplementary file3 (CSV 147 KB) [file 12035_2023_3786_MOESM3_ESM.csv]

TableS2 TAU index of samples in KA groups
Gene symbol	TAUmax	TAUmin
A2m	0.501464811	0.66861857
Aadat	0.294955449	0.21392659
Aagab	0.174348843	0.399115422
Aanat	0.494837591	0.564861446
Aard	0.440526516	0.716937133
Aatk	0.22769124	0.40933323
Abat	0.159463324	0.2136011
Abcb11	0.580365022	0.514533765
Abcb1a	0.236496732	0.18725195
Abcb1b	0.266366704	0.1709604
Abcb4	0.306872193	0.308998105
Abcb6	0.186989452	0.340417181
Abcc1	0.336706321	0.654272482
Abcc2	0.26665683	0.427129341
Abcc3	0.275930398	0.248698996
Abcc6	0.072264821	0.232131057
Abcc8	0.264480233	0.263246905
Abcc9	0.097885943	0.290036354
Abcd3	0.123572531	0.21583084
Abhd13	0.17201289	0.115332752
Abhd14b	0.255713395	0.272000685
Abi2	0.125090024	0.119359007
Abo	0.034456578	0.071500983
Abracl	0.264518434	0.342493287
Abtb2	0.750773404	0.552531053
Acaa1b	0.144353975	0.091403954
Acaa2	0.319240629	0.25033051
Acaca	0.148548867	0.208007882
Acacb	0.130007374	0.224508228
Acadl	0.359988839	0.516279692
Acadm	0.271781406	0.327428098
Acads	0.285653036	0.149545903
Acadsb	0.215978506	0.686656693
Acadvl	0.222018065	0.254309461
Acan	0.830308226	0.359504421
Acap1	0.311202239	0.201413227
Acat1	0.211813634	0.364730738
Acat2	0.17936391	0.208131106
Accs	0.070382965	0.185988262
Ache	0.059054916	0.186809174
Ackr2	0.270448681	0.111681551
Ackr3	0.364545969	0.791892579
Acly	0.054710228	0.113102787
Aco1	0.329750226	0.486033375
Acot1	0.411137242	0.398699005
Acot2	0.521137986	0.35314694
Acot7	0.135949392	0.252754052
Acox1	0.317541754	0.740954852
Acox2	0.133752508	0.27210964
Acox3	0.200589597	0.279982292
Acp2	0.13061306	0.188696061
Acp5	0.165413197	0.200036882
Acpp	0.338347395	0.446842728
Acr	0.259239517	0.361755941
Acrv1	0.190631212	0.145776732
Acsl1	0.103910493	0.065061451
Acsl3	0.191747357	0.270616085
Acsl4	0.29137256	0.22157314
Acsl5	0.142701637	0.144455026
Acsl6	0.254719842	0.443140565
Acsm2	0.317988109	0.439953725
Acsm3	0.128777618	0.172847765
Acta1	0.157734338	0.121328363
Acta2	0.251880708	0.229644563
Actb	0.084549771	0.065668818
Actg1	0.108768198	0.136089982
Actg2	0.265252201	0.508807415
Actn2	0.142190731	0.09933778
Actn4	0.260414436	0.169134301
Acvr1	0.04799999	0.121194227
Acvr1b	0.211117949	0.184726706
Acvr1c	0.652277839	0.444430029
Acvr2a	0.171727855	0.147867896
Acvr2b	0.13401521	0.11230587
Acvrl1	0.101720929	0.074381069
Acy1	0.094604648	0.144406125
Adam10	0.270199713	0.230890502
Adam17	0.172792898	0.179430928
Adam18	0.319418946	0.326064277
Adam1a	0.203905288	0.361843243
Adam2	0.348559076	0.4942951
Adam3a	0.60035878	0.501623716
Adam4	0.237516112	0.433730988
Adam5	0.285224773	0.146274628
Adam6	0.546731033	0.380395998
Adam7	0.204406111	0.287358316
Adap1	0.179064501	0.106962958
Adar	0.093490063	0.141475003
Adarb1	0.102889496	0.131592925
Adarb2	0.133124876	0.287400876
Adcy10	0.456529559	0.417079322
Adcy2	0.210159855	0.230460169
Adcy3	0.102847404	0.083892932
Adcy4	0.615259966	0.800977898
Adcy5	0.240349857	0.151265263
Adcy6	0.205373585	0.29541136
Adcy8	0.606083905	0.397930604
Adcyap1	0.245180548	0.294166202
Adcyap1r1	0.286097881	0.437768598
Add1	0.072400626	0.070799083
Add2	0.432604181	0.405143829
Add3	0.275405465	0.457779701
Adgrl1	0.189683085	0.132158235
Adgrl2	0.154114338	0.133088693
Adgrl3	0.251220502	0.175851459
Adh1	0.306762038	0.545645136
Adh4	0.433648316	0.424673722
Adh5	0.130744921	0.280068291
Adh7	0.420273129	0.35572858
Adipor2	0.118941545	0.114979426
Adk	0.175752354	0.309025408
Adm	0.529838964	0.345741925
Adnp	0.291893854	0.42741987
Adora1	0.300938698	0.313019561
Adora2a	0.1841122	0.101377609
Adora2b	0.260625092	0.167500439
Adprh	0.18667755	0.255421082
Adprhl2	0.182866003	0.209763084
Adra1a	0.385206539	0.430468318
Adra1b	0.124246596	0.098260431
Adra1d	0.171994168	0.299130115
Adra2a	0.19059856	0.23027307
Adra2b	0.210992031	0.179246224
Adra2c	0.246552896	0.212145582
Adrb1	0.466922888	0.407469423
Adrb2	0.271733263	0.256123552
Adrb3	0.120768538	0.253069075
Aebp1	0.141998585	0.068840968
Aes	0.15582448	0.181926743
Afdn	0.18984379	0.319947294
Afm	0.231020199	0.294119088
Afp	0.204916382	0.162904519
Aftph	0.200839591	0.288317494
Ager	0.155739089	0.112964164
Aggf1	0.189918282	0.182751984
Ago1	0.233034225	0.266251794
Agrn	0.141853284	0.322635856
Agt	0.370698552	0.638189496
Agtpbp1	0.156928091	0.067834357
Agtr1a	0.203430126	0.187967752
Agtr1b	0.086493365	0.198587182
Agtr2	0.214225944	0.28341739
Agxt	0.275310427	0.236814064
Agxt2	0.557326297	0.414145069
Ahcy	0.277908631	0.302253953
Ahnak	0.346541776	0.454028354
Ahr	0.120657573	0.155218509
Ahsg	0.122913721	0.104847022
Aif1	0.468324667	0.603375629
Aif1l	0.216396584	0.368194762
Aifm1	0.23358388	0.418760769
Aifm2	0.14380818	0.214081655
Aimp2	0.233764598	0.198334628
Ak1	0.154977235	0.219572162
Ak2	0.279687252	0.203911902
Ak3	0.28011379	0.410949391
Ak4	0.16481346	0.41830902
Akap1	0.120771471	0.197851149
Akap11	0.208295383	0.190416044
Akap12	0.306200012	0.260771391
Akap14	0.224238952	0.244345696
Akap2	0.263479107	0.371121209
Akap4	0.560934807	0.579307937
Akap5	0.668344237	0.439127964
Akap8	0.196205798	0.225209635
Akip1	0.038065006	0.029252132
Akirin2	0.150859762	0.293489885
Akp3	0.459051896	0.315438903
Akr1a1	0.131614198	0.088503212
Akr1b1	0.298576159	0.303358944
Akr1c12	0.138190481	0.385775815
Akr1c14	0.336169846	0.314287075
Akr1c3	0.139881042	0.243412102
Akr1d1	0.261268093	0.16984359
Akr7a2	0.067107275	0.113625932
Akr7a3	0.126099834	0.153634344
Akt1	0.111354582	0.099299613
Akt2	0.196254467	0.225446113
Akt3	0.291224113	0.198270003
Aktip	0.138160217	0.092079202
Alad	0.202784407	0.287399191
Alas1	0.141184174	0.309925641
Alas2	0.219983346	0.249450211
Alb	0.235680854	0.305771501
Alcam	0.149876943	0.38203147
Aldh1a1	0.161367654	0.36494699
Aldh1a2	0.320808307	0.549612215
Aldh1a7	0.081724595	0.106377281
Aldh1l1	0.296060702	0.516089138
Aldh2	0.143601726	0.216733961
Aldh3a1	0.27732149	0.300344442
Aldh3a2	0.180893328	0.168774957
Aldh5a1	0.198570163	0.266819059
Aldh6a1	0.279572475	0.419281525
Aldh7a1	0.204171222	0.124444042
Aldoa	0.095493738	0.101194132
Aldob	0.106704762	0.277686839
Aldoc	0.338614348	0.602847806
Alg10	0.17313976	0.272372517
Alkbh2	0.099591474	0.100301497
Alkbh7	0.247226277	0.201091188
Alox15	0.184581402	0.294474664
Alox5	0.490861081	0.362485472
Alox5ap	0.382425032	0.480631633
Alpi	0.171321173	0.16977696
Alpl	0.036900029	0.055946339
Alx1	0.334280266	0.329898822
Amacr	0.272269624	0.39210617
Ambn	0.580643831	0.56981852
Ambp	0.343726148	0.335271164
Amd1	0.079691853	0.099624907
Amelx	0.471199692	0.321451622
Amfr	0.179164751	0.358974558
Amh	0.18562811	0.123491566
Amhr2	0.133382235	0.179106215
Amigo1	0.290517005	0.466986045
Amn	0.23431473	0.205124838
Ampd1	0.341676501	0.288873189
Ampd3	0.17561635	0.236781432
Amy2a3	0.357941329	0.596983446
Anapc13	0.135608438	0.198283435
Anapc15	0.727927986	0.382008111
Anapc16	0.083740366	0.131425973
Anapc4	0.220642499	0.324193473
Anapc5	0.13250851	0.116727049
Andpro	0.27386306	0.266079814
Angpt2	0.703384796	0.42877322
Ank2	0.378771646	0.421494287
Ank3	0.109356287	0.208848328
Ankfy1	0.2160206	0.35663672
Ankib1	0.207307953	0.297724157
Ankra2	0.155352584	0.140759222
Ankrd1	0.280254219	0.28608516
Ankrd24	0.215935514	0.325045693
Anln	0.276438639	0.342348885
Anp32a	0.468367039	0.47728373
Anpep	0.287385572	0.166361843
Anxa1	0.123412622	0.091396706
Anxa2	0.611637908	0.452846103
Anxa3	0.326760072	0.365134955
Anxa4	0.236210133	0.260829507
Anxa5	0.361361767	0.305292459
Anxa6	0.125094389	0.213206809
Anxa7	0.238612397	0.274053195
Aoc1	0.302084769	0.189043558
Ap1b1	0.15667759	0.250225555
Ap1s1	0.273738695	0.171460411
Ap1s3	0.300149871	0.256357448
Ap2a2	0.054867064	0.043845176
Ap2b1	0.090797846	0.1761851
Ap2m1	0.050873966	0.073820818
Ap2s1	0.263744062	0.168438893
Ap3m1	0.347248779	0.453623279
Ap3m2	0.175178598	0.238015692
Ap4s1	0.103827474	0.196091897
Apba1	0.459462212	0.185491015
Apba2	0.193732782	0.283752961
Apba3	0.294731994	0.308453286
Apbb1	0.094271773	0.107627952
Apbb3	0.148543168	0.290503559
Apc	0.273481816	0.305536105
Apcs	0.289144297	0.427915642
Apeh	0.147189866	0.240989518
Apex1	0.442623139	0.437467977
Aph1a	0.165303206	0.128232475
Aplp2	0.100709791	0.090853907
Apmap	0.341018139	0.311579169
Apoa1	0.102553886	0.153169291
Apoa2	0.434752155	0.38621202
Apoa4	0.392029007	0.272849238
Apob	0.170921075	0.165400329
Apobec1	0.501614854	0.660154747
Apoc3	0.15748535	0.11256377
Apoc4	0.138729353	0.159152248
Apod	0.101891623	0.080103368
Apoe	0.142861087	0.239666412
Apoh	0.490639485	0.28135808
Apol3	0.103510414	0.242596837
Apom	0.254069058	0.181784276
App	0.130104799	0.168715499
Aprt	0.589676506	0.424560132
Aqp1	0.411560919	0.569570327
Aqp2	0.299519472	0.367283748
Aqp3	0.209421152	0.220732828
Aqp4	0.500813777	0.40488235
Aqp5	0.212663211	0.200809703
Aqp6	0.227602579	0.155381379
Aqp7	0.164199261	0.209427532
Aqp8	0.339964697	0.246222797
Aqp9	0.456154609	0.221980351
Aqr	0.371880236	0.189503258
Ar	0.222373345	0.260138799
Araf	0.095498293	0.204011271
Arc	0.688542544	0.593159204
Areg	0.611862282	0.299060772
Arf1	0.071786932	0.099551985
Arf2	0.198970971	0.147951413
Arf3	0.319317468	0.32680685
Arf4	0.280021121	0.313543448
Arf5	0.097301305	0.110426234
Arf6	0.36089876	0.246499274
Arfgap1	0.123310904	0.074571167
Arfgap2	0.076073956	0.090785041
Arfrp1	0.321483498	0.274893913
Arg1	0.242070445	0.382138643
Arg2	0.315254295	0.599564399
Arhgap1	0.155399234	0.24869351
Arhgap10	0.128560536	0.100589239
Arhgap25	0.262954367	0.414768617
Arhgap28	0.143232618	0.157169113
Arhgap30	0.30688574	0.25328085
Arhgap39	0.190733276	0.259680805
Arhgef7	0.24571023	0.203050262
Arhgef9	0.134598697	0.218923668
Arih2	0.103160375	0.112590881
Arl1	0.167812169	0.090091079
Arl10	0.166706484	0.183035499
Arl11	0.370121411	0.464063492
Arl2	0.378605879	0.33842907
Arl3	0.240557495	0.199153707
Arl4a	0.312890478	0.227888123
Arl5a	0.118989212	0.087339732
Arl6ip4	0.154860002	0.087115763
Arl6ip6	0.125175307	0.100168525
Armc6	0.339718173	0.254016624
Arnt	0.194361179	0.243154642
Arnt2	0.299082246	0.31226348
Arntl	0.215434569	0.34473567
Arpc1b	0.478230844	0.323224839
Arpc4	0.070569152	0.185675205
Arpc5l	0.137353008	0.260953126
Arpp21	0.663685124	0.558039879
Arr3	0.56838609	0.383690573
Arrb1	0.691162251	0.345251399
Arrb2	0.126603655	0.143008573
Arrdc1	0.068705922	0.092844141
Arrdc4	0.310586833	0.315985659
Arsb	0.213976045	0.200233346
Art2b	0.328499015	0.132756793
Asah1	0.165011526	0.315553026
Asb1	0.127536303	0.170473892
Asb9	0.386138437	0.488002303
Ascl1	0.28651935	0.187974389
Ascl2	0.25702767	0.287971084
Asf1b	0.559420206	0.461991915
Asgr1	0.351312201	0.548627906
Asgr2	0.301771328	0.264869181
Asic1	0.209528992	0.413424851
Asic2	0.287197905	0.360461112
Asic3	0.179181165	0.274614189
Asl	0.057772231	0.082551669
Asmt	0.167143745	0.177607083
Asns	0.256187978	0.137455785
Asnsd1	0.182806208	0.264887144
Aspg	0.792473266	0.536231469
Asph	0.23342318	0.136936371
Aspn	0.295765892	0.259398902
Ass1	0.355172199	0.1875582
Ate1	0.125691638	0.13685305
Atf2	0.245601562	0.26717714
Atf3	0.73267235	0.647546052
Atg13	0.153533579	0.194906835
Atg16l1	0.282124718	0.402867402
Atic	0.356873957	0.400909194
Atp12a	0.193261726	0.339693558
Atp13a1	0.060208412	0.094923549
Atp1a1	0.222882444	0.118350146
Atp1a2	0.195225724	0.543148993
Atp1a3	0.191956465	0.161435041
Atp1a4	0.405324939	0.425262134
Atp1b1	0.132396808	0.145218053
Atp1b2	0.133408398	0.340122794
Atp1b3	0.208601233	0.234332525
Atp2a1	0.173059776	0.176074438
Atp2a2	0.242792429	0.268106334
Atp2a3	0.15684094	0.144708787
Atp2b1	0.165912853	0.274108665
Atp2b2	0.253583363	0.291214517
Atp2b3	0.208796982	0.297483083
Atp2b4	0.285438519	0.446793654
Atp2c1	0.200803011	0.163200751
Atp4a	0.147157305	0.208741959
Atp4b	0.163145477	0.09083344
Atp5f1a	0.17173312	0.205308325
Atp5f1b	0.084809902	0.110476181
Atp5f1c	0.110131602	0.213224457
Atp5f1d	0.219050192	0.333494087
Atp5f1e	0.12470789	0.168854911
Atp5if1	0.096926894	0.10346267
Atp5mc1	0.07677267	0.126708291
Atp5mc2	0.141103824	0.2078092
Atp5pd	0.124392835	0.338044489
Atp5pf	0.11516913	0.115537165
Atp5po	0.11010121	0.153653501
Atp6ap1	0.199667502	0.117744508
Atp6v0a1	0.173794801	0.212130414
Atp6v0c	0.141094712	0.103595987
Atp6v1a	0.125285499	0.228359095
Atp6v1b2	0.165205161	0.143782646
Atp6v1c1	0.159797035	0.224428753
Atp6v1d	0.149440957	0.274028174
Atp6v1f	0.093468994	0.109303139
Atp6v1g3	0.361698438	0.442179145
Atp7a	0.461958161	0.447986672
Atp7b	0.498937947	0.468326268
Atp9a	0.248883233	0.153415681
Atrn	0.204502131	0.258965623
Atrx	0.320970875	0.412405778
Atxn1	0.176558882	0.131558066
Atxn3	0.362840643	0.512840831
Atxn7l3	0.134792999	0.198336446
Auh	0.173915758	0.204596323
Aurkaip1	0.301315502	0.296991941
Aurkb	0.157326478	0.214268742
Aven	0.196733591	0.311116956
Avp	0.264769213	0.198734917
Avpr1a	0.390090423	0.221710259
Avpr1b	0.276971449	0.416974993
Avpr2	0.126770316	0.086779253
Axin1	0.233676055	0.13166959
Axin2	0.319632806	0.32991748
Azgp1	0.242818298	0.304942938
Azi2	0.224969185	0.258538804
Azin1	0.145907504	0.249527586
B2m	0.345038089	0.295285018
B3galt4	0.210020978	0.179743528
B3galt5	0.364992083	0.291844737
B3gat1	0.200516668	0.43293255
B3glct	0.344213955	0.387737093
B3gntl1	0.270791258	0.282358029
B4galnt1	0.119832956	0.211388424
B4galt1	0.121935778	0.29972648
B4galt6	0.187742877	0.270108866
Baat	0.549936905	0.490653548
Bad	0.10107396	0.223457058
Bag6	0.06117387	0.161989254
Bak1	0.362134504	0.135489565
Barhl2	0.136537757	0.187515309
Basp1	0.102741129	0.104324705
Batf3	0.294298363	0.201472889
Bax	0.212607087	0.141049284
Bbip1	0.358867057	0.360188306
Bcar1	0.146431072	0.223700052
Bcat1	0.319292875	0.224394504
Bcat2	0.193509949	0.235719658
Bckdha	0.228992988	0.180749475
Bckdhb	0.131583397	0.189493485
Bckdk	0.176390637	0.095261188
Bcl2	0.27298031	0.114172369
Bcl2l1	0.101222795	0.173604725
Bcl2l11	0.095438164	0.209434796
Bcl2l15	0.347827234	0.274995874
Bcl2l2	0.257307022	0.236482929
Bcl7b	0.158529019	0.133187367
Bclaf1	0.074436749	0.217200352
Bdh1	0.240851162	0.287845271
Bdkrb1	0.184223251	0.248865724
Bdkrb2	0.691987819	0.403664187
Bdnf	0.700573082	0.604759078
Becn1	0.052358549	0.103644308
Begain	0.250420257	0.231166268
Bend3	0.07739	0.118934309
Bet1	0.430637524	0.314797445
Bet1l	0.165510184	0.2706639
Bex3	0.172889432	0.195530779
Bfsp1	0.086648771	0.136403725
Bglap	0.230043692	0.347888741
Bgn	0.420773471	0.373195634
Bhlha15	0.134990383	0.257563971
Bhlhe40	0.14543822	0.205698729
Bhlhe41	0.218719021	0.342486616
Bhmt	0.252722221	0.469869968
Bicd2	0.20182989	0.158105616
Bid	0.187237459	0.238656543
Bin1	0.116232355	0.142035592
Birc2	0.54859024	0.295602038
Blmh	0.232458664	0.280669726
Bloc1s2	0.206481772	0.205934533
Blvra	0.113193596	0.125249469
Bmp2	0.225922426	0.294230774
Bmp3	0.092329592	0.122919685
Bmp4	0.370261629	0.487609439
Bmp6	0.111718702	0.212927077
Bmp7	0.158119159	0.207285196
Bmpr1a	0.421201656	0.353903418
Bmyc	0.151214991	0.387364006
Bnip3l	0.184829083	0.109535135
Boc	0.461641591	0.510857452
Bod1l1	0.243722457	0.278174246
Bok	0.197391836	0.20283472
Bpifa2	0.356768953	0.243436943
Bpifa2f	0.292569234	0.244898911
Bpifa5	0.184748024	0.488472289
Bpifb3	0.213157403	0.352621521
Bpifb4	0.299994255	0.649023859
Bpnt1	0.133711085	0.233687917
Brap	0.124376821	0.12310406
Brca1	0.344153868	0.330402479
Brca2	0.431592487	0.266623667
Brcc3	0.272175969	0.383637454
Bsg	0.106509756	0.091800987
Bsn	0.345384729	0.519783154
Bst1	0.260814299	0.162559036
Btf3l4	0.29298228	0.402373609
Btg1	0.330048852	0.233828325
Btg2	0.77674013	0.414306458
Btg3	0.301182656	0.288657251
Bub1b	0.270726826	0.408987666
Bud13	0.198044876	0.17465871
Bud31	0.13861396	0.106162891
C1qb	0.423107632	0.500536725
C1qbp	0.364253173	0.37561071
C1qc	0.175428926	0.216264802
C1qtnf6	0.136237405	0.101370204
C1r	0.454276186	0.519051997
C1s	0.18277799	0.428128086
C2cd4b	0.270736101	0.189081944
C3	0.845295571	0.687091196
C3ar1	0.244455068	0.304531651
C4bpa	0.265321059	0.258577845
C4bpb	0.36055584	0.400828043
C5ar1	0.052837903	0.043684704
C8b	0.209825198	0.446554676
C9	0.463563214	0.484894693
Cabin1	0.197736801	0.107020328
Cabp1	0.171312645	0.25381629
Cacna1a	0.105469857	0.190028686
Cacna1b	0.24547365	0.369094199
Cacna1c	0.216624549	0.184759175
Cacna1d	0.192443364	0.178817734
Cacna1e	0.206296107	0.199477794
Cacna1g	0.120653656	0.159000971
Cacna1h	0.43927735	0.271830745
Cacna1s	0.139730045	0.152631117
Cacna2d1	0.190461196	0.143793293
Cacnb1	0.129318803	0.252582094
Cacnb2	0.159196164	0.143419984
Cacnb3	0.185829401	0.238664541
Cacnb4	0.288053365	0.316425939
Cacng1	0.090924825	0.10067557
Cad	0.255259658	0.185149826
Cadm1	0.26835559	0.309451117
Cadps	0.23573228	0.28031643
Cadps2	0.222049362	0.526729524
Calb1	0.288102213	0.254047267
Calb2	0.302281049	0.308528245
Calca	0.545664212	0.379879921
Calcb	0.14556435	0.19616332
Calcr	0.306993369	0.279962191
Calcrl	0.205412702	0.192825818
Cald1	0.404762106	0.215985904
Calm2	0.229350774	0.259565754
Calml4	0.242031412	0.363381919
Calr	0.111733745	0.104136796
Calu	0.302657153	0.352440741
Camk1	0.331813088	0.217249023
Camk1g	0.35322423	0.25405044
Camk2a	0.334367108	0.529710409
Camk2b	0.146143296	0.234674241
Camk2d	0.206084485	0.21575023
Camk2g	0.332139406	0.525378321
Camk2n1	0.272221241	0.312691387
Camk2n2	0.306951007	0.346508356
Camk4	0.402645595	0.360367589
Camkk1	0.27132965	0.325056986
Camkk2	0.286981725	0.336625363
Camkv	0.177076555	0.35787806
Camlg	0.207904752	0.207968413
Cand1	0.129631088	0.085820847
Canx	0.171621402	0.165130246
Cap1	0.160099687	0.147491799
Cap2	0.289221982	0.491508165
Capg	0.537421922	0.439827206
Capn1	0.094131388	0.173214458
Capn2	0.569258392	0.309445655
Capn3	0.210838319	0.310290825
Capn6	0.218599588	0.162655693
Capn8	0.099854677	0.174290221
Capn9	0.235061616	0.322747417
Capns1	0.130172219	0.09404271
Capza1	0.251342772	0.091577965
Capza2	0.135962179	0.159079818
Car2	0.175608085	0.317946108
Car3	0.169224048	0.200769997
Car4	0.159652689	0.1045089
Car5a	0.093596757	0.192773582
Car5b	0.326721836	0.298246362
Car6	0.275442048	0.198367827
Cars2	0.157430526	0.284384637
Cartpt	0.46048375	0.386537636
Cask	0.426147745	0.369511516
Casp1	0.338310189	0.390788997
Casp2	0.253249966	0.293830852
Casp3	0.296367471	0.278155479
Casp6	0.569086644	0.350642192
Casp7	0.124401473	0.161156639
Casq1	0.255600087	0.240358656
Casq2	0.18756001	0.180880245
Casr	0.37789693	0.326910041
Cast	0.154277941	0.171522188
Casz1	0.119669529	0.286963576
Cat	0.448829516	0.550926389
Catsper2	0.298214892	0.584379702
Cav1	0.229397287	0.355681278
Cav3	0.19266876	0.126669019
Cavin3	0.667800249	0.360084173
Cbfa2t2	0.171681205	0.141633825
Cbfb	0.437679224	0.404574261
Cbr1	0.480726812	0.316865521
Cbs	0.370628812	0.692079719
Cbx5	0.27542105	0.443845413
Cby1	0.170563933	0.166156147
Ccdc117	0.284463027	0.105613772
Ccdc124	0.125125986	0.10544129
Ccdc84	0.264496586	0.44476998
Ccdc88c	0.130529635	0.276404766
Cck	0.158583078	0.120252966
Cckar	0.107662332	0.267203133
Cckbr	0.372865451	0.331405513
Ccl11	0.167693158	0.193466757
Ccl2	0.762788032	0.756257977
Ccl20	0.374143188	0.197359443
Ccl3	0.859171707	0.699042483
Ccl4	0.766396534	0.645147197
Ccl5	0.110028813	0.278767901
Ccnb1	0.219007079	0.20868317
Ccnc	0.29122048	0.322399563
Ccnd1	0.52788362	0.458462159
Ccnd2	0.140385651	0.097081747
Ccnd3	0.094613118	0.086431754
Ccndbp1	0.205801436	0.250773425
Ccne1	0.095898908	0.081550683
Ccng1	0.238535456	0.256413436
Ccr1	0.189115557	0.14922927
Ccr2	0.446344247	0.269024292
Ccr3	0.15000501	0.153038789
Ccr5	0.333268281	0.282970515
Cct3	0.305762902	0.182231719
Cct6a	0.184695675	0.182681388
Cd14	0.456270126	0.292766259
Cd1d1	0.274818969	0.359974063
Cd2	0.278410273	0.504967426
Cd200	0.221095731	0.277468709
Cd24	0.383170078	0.395979687
Cd247	0.391873358	0.3258915
Cd28	0.440293101	0.365527836
Cd36	0.357247514	0.50218986
Cd37	0.505035983	0.512964362
Cd38	0.256469835	0.291627155
Cd3d	0.13473157	0.083949778
Cd3g	0.35382564	0.396224714
Cd4	0.249566981	0.183486409
Cd40	0.339975941	0.212375051
Cd40lg	0.351287551	0.399855894
Cd44	0.753362854	0.586611905
Cd46	0.528933337	0.329271567
Cd47	0.203954575	0.176234272
Cd48	0.453480799	0.395713755
Cd5	0.359158921	0.177327777
Cd52	0.077134447	0.141756928
Cd53	0.602550579	0.555608684
Cd55	0.245307997	0.167012276
Cd59	0.139216326	0.137849288
Cd63	0.618368549	0.478247369
Cd74	0.918494873	0.744091741
Cd79b	0.241943528	0.330396018
Cd80	0.188758754	0.25471128
Cd81	0.182468971	0.183722959
Cd82	0.23176049	0.342722555
Cd86	0.214917692	0.480801644
Cd8a	0.452518958	0.403959456
Cd8b	0.088756545	0.113127291
Cd9	0.46249131	0.342362496
Cdc123	0.203453868	0.19766685
Cdc20	0.427428721	0.402297908
Cdc25a	0.550357185	0.247590509
Cdc25b	0.072394448	0.191990331
Cdc34	0.183352173	0.112082363
Cdc37	0.215501715	0.098307191
Cdc42	0.101916148	0.124176687
Cdc42bpa	0.112395928	0.318090479
Cdc42bpb	0.126389507	0.110283056
Cdc42ep3	0.44783632	0.357409934
Cdc5l	0.274207536	0.305083766
Cdc7	0.31267534	0.20147322
Cdcp1	0.109627604	0.234089359
Cdh16	0.278901146	0.401292342
Cdh17	0.412275006	0.399525847
Cdh2	0.42846407	0.394083089
Cdh22	0.215168846	0.287521684
Cdh4	0.225398876	0.301386463
Cdh6	0.235731277	0.138662172
Cdh8	0.285292317	0.236747977
Cdipt	0.247886901	0.298391157
Cdk1	0.57083236	0.455525499
Cdk11b	0.043487724	0.075504786
Cdk13	0.101396876	0.161341634
Cdk14	0.249085557	0.253009197
Cdk16	0.195381495	0.186369227
Cdk17	0.185466774	0.248747731
Cdk18	0.266522598	0.700945807
Cdk2	0.565012122	0.458091377
Cdk4	0.429156185	0.420921269
Cdk5	0.157956621	0.253882197
Cdk5r1	0.347215657	0.339838193
Cdk5rap3	0.146782064	0.170906362
Cdk7	0.135674011	0.213393402
Cdkn1a	0.324213107	0.298247643
Cdkn1b	0.214328169	0.46308575
Cdkn1c	0.152149024	0.179995776
Cdkn2aipnl	0.397763567	0.318393121
Cdkn2b	0.144608914	0.136607589
Cdo1	0.174746845	0.183583284
Cdon	0.1155364	0.127336719
Cds1	0.196393495	0.177355027
Cdv3	0.447202477	0.293962089
Cdx1	0.24271207	0.317037965
Ceacam1	0.340425914	0.424676845
Ceacam11	0.352158667	0.208966342
Ceacam3	0.15035593	0.224366875
Ceacam4	0.529691404	0.226897756
Cebpa	0.374646525	0.325975195
Cebpb	0.623939787	0.53142432
Cebpd	0.619588855	0.404733141
Cebpe	0.234273374	0.151668748
Cebpg	0.405573324	0.554030672
Cel	0.058348213	0.083521232
Cela1	0.150117091	0.197426087
Cela2a	0.172082793	0.075588788
Celf1	0.137996999	0.34447851
Celf2	0.101870034	0.223385403
Celsr3	0.119924317	0.154595737
Cenpi	0.18624324	0.264258672
Cenpw	0.379272058	0.287504064
Cep104	0.12577607	0.133300042
Cep78	0.10040676	0.08005163
Cep95	0.353668574	0.558625639
Cept1	0.175562963	0.179215268
Cerkl	0.44628526	0.237457989
Ces1c	0.203128484	0.400690434
Ces1d	0.635066605	0.437790514
Ces1e	0.543311125	0.638110147
Ces2e	0.249560136	0.152158069
Cfap299	0.168392589	0.282390345
Cfap97	0.277235822	0.655487178
Cfd	0.22037293	0.268256628
Cfl1	0.185201773	0.202184253
Cfp	0.154978224	0.279567896
Cftr	0.263463723	0.163618889
Cga	0.130684434	0.108833754
Cgm4	0.370826561	0.353927314
Cgref1	0.296668116	0.16502465
Cgrrf1	0.185617322	0.317798708
Chad	0.432348041	0.450343752
Champ1	0.157393032	0.296115691
Chat	0.391039094	0.420135538
Chchd1	0.268009405	0.275048078
Chchd6	0.135909447	0.114311165
Chd2	0.220494328	0.212509147
Chd6	0.332837887	0.385097156
Chdh	0.225575974	0.331710568
Chga	0.096276216	0.070148972
Chgb	0.16126912	0.124669447
Chia	0.292577138	0.209210611
Chka	0.322876997	0.257783234
Chkb	0.070192261	0.120133071
Chl1	0.15647338	0.188819755
Chm	0.396562225	0.423802025
Chmp1a	0.107898717	0.113831854
Chmp2a	0.167795173	0.236189815
Chn1	0.213739209	0.372052202
Chn2	0.269975121	0.365993637
Chordc1	0.175548258	0.187891623
Chrd	0.438895262	0.477972716
Chrm1	0.39416943	0.402377093
Chrm2	0.184149085	0.246251478
Chrm3	0.280414105	0.420051362
Chrm4	0.196148162	0.257350904
Chrm5	0.21944438	0.47603253
Chrna1	0.20640951	0.205159109
Chrna2	0.171028219	0.131455895
Chrna3	0.439862332	0.273815462
Chrna4	0.543350118	0.547725915
Chrna5	0.201194348	0.232316224
Chrna6	0.458633197	0.361859241
Chrna7	0.177842205	0.420516847
Chrna9	0.30508518	0.4349125
Chrnb1	0.170874995	0.317628255
Chrnb2	0.204970551	0.402026142
Chrnb3	0.33892496	0.238244945
Chrnb4	0.086139802	0.165515237
Chrnd	0.131555927	0.327275631
Chrne	0.261686448	0.272465862
Chrng	0.155635199	0.208563128
Chst10	0.34566133	0.170172746
Churc1	0.207432479	0.337622362
Ciao1	0.261778902	0.285752756
Ciao2b	0.094174878	0.185541989
Ciapin1	0.271989639	0.183994007
Cidea	0.263204129	0.276561359
Cipc	0.267498475	0.358497372
Cirbp	0.234994931	0.338313319
Cish	0.234398872	0.226218632
Cit	0.141073923	0.127274202
Cited1	0.238113463	0.202918642
Cited2	0.59245547	0.50278815
Ckb	0.210704764	0.203789647
Ckm	0.318208223	0.42651602
Ckmt1	0.307935558	0.340901581
Ckmt2	0.20087614	0.242103804
Clba1	0.222812859	0.210962699
Clca4	0.469228453	0.416756169
Clcn1	0.151417273	0.343168903
Clcn3	0.063081282	0.11752794
Clcn4	0.26118847	0.483923871
Clcn5	0.419776136	0.342639485
Clcn7	0.176466464	0.154294279
Clcnka	0.079253704	0.196692704
Clcnkb	0.391668786	0.251677631
Cldn3	0.262862706	0.273808973
Cldn7	0.260319588	0.180605671
Clec10a	0.548585151	0.520653251
Clec11a	0.202221761	0.225376237
Clec4f	0.11588485	0.150008789
Clec9a	0.298970099	0.343436255
Clip2	0.171792781	0.202012765
Clk3	0.1274793	0.149926612
Clns1a	0.245343198	0.405387133
Clpb	0.372954035	0.18306273
Clps	0.244268754	0.449882303
Clrn3	0.109995632	0.185920598
Clta	0.162792101	0.36255905
Cltb	0.358277426	0.178014091
Cltc	0.149292039	0.110707495
Cltrn	0.314817686	0.379151024
Clu	0.26360137	0.295569107
Cluh	0.221511378	0.35975594
Cma1	0.136012057	0.265225862
Cmc2	0.095656867	0.063407943
Cmklr1	0.11075736	0.26491587
Cmss1	0.152704758	0.142518017
Cmtm2a	0.090763908	0.050395044
Cmtm6	0.17165797	0.092019971
Cnbp	0.228571336	0.19087573
Cnga1	0.145851148	0.137880148
Cnga2	0.130687313	0.169702331
Cnga3	0.215943461	0.378565394
Cnga4	0.3341241	0.633486939
Cngb1	0.094967896	0.306896245
Cnih2	0.239803805	0.340869803
Cnksr2	0.165993943	0.317997423
Cnksr3	0.379451342	0.369683322
Cnmd	0.357160966	0.330506398
Cnn1	0.556455684	0.252795052
Cnn3	0.467605905	0.374657011
Cnnm4	0.081986989	0.125892574
Cnot2	0.257627486	0.280634734
Cnp	0.226695069	0.214461972
Cnppd1	0.279911623	0.180492045
Cnpy2	0.2594616	0.43859585
Cnr1	0.2437143	0.296211169
Cnrip1	0.124406131	0.189166808
Cntf	0.175647971	0.173678404
Cntfr	0.255111692	0.221454325
Cntn1	0.221844933	0.487573088
Cntn2	0.08884081	0.131825564
Cntn3	0.284563256	0.318374131
Cntn4	0.265916074	0.427100355
Cntn5	0.374023354	0.485268216
Cntn6	0.558237784	0.640470943
Cntnap1	0.144960831	0.190370489
Coa3	0.23574836	0.16551659
Col10a1	0.064650077	0.077375444
Col11a1	0.104119551	0.228853826
Col12a1	0.137754236	0.172255799
Col1a1	0.365018936	0.288006324
Col1a2	0.208143457	0.169321069
Col26a1	0.102392612	0.221611255
Col2a1	0.214749013	0.387311867
Col3a1	0.154868982	0.196468168
Col4a5	0.468974092	0.38909366
Col5a1	0.157169793	0.139197627
Col5a2	0.33549286	0.300471227
Col8a1	0.226102495	0.359656708
Col9a1	0.313917063	0.398123896
Colq	0.059434365	0.087450198
Comp	0.186788746	0.257747468
Comt	0.275704493	0.41903782
Copb1	0.231914964	0.164994246
Copb2	0.264563675	0.248334655
Cops3	0.332673063	0.38459713
Cops7a	0.056520518	0.084406678
Cops8	0.24184405	0.249538803
Copz1	0.114624219	0.125050168
Copz2	0.283352412	0.290476295
Coq3	0.160064419	0.235747614
Coq4	0.121745232	0.164788439
Coq7	0.184533834	0.208269307
Coro1a	0.121358592	0.059604964
Coro1b	0.190565304	0.207152568
Coro7	0.212107316	0.306632262
COX1	0.184466788	0.1218805
COX2	0.122510454	0.211008455
Cox4i1	0.073377898	0.09314553
Cox4i2	0.091470595	0.04730045
Cox5a	0.182389028	0.200871906
Cox5b	0.094857786	0.105159484
Cox6a1	0.111821983	0.059142587
Cox6a2	0.172234805	0.122513581
Cox6b1	0.116363467	0.123216183
Cox6c	0.106157538	0.078896875
Cox6c-ps1	0.388851096	0.32589454
Cox7a2l	0.17921467	0.133079165
Cox7b	0.139898707	0.150724497
Cox8a	0.119034902	0.103025102
Cox8b	0.113626132	0.156463429
Cp	0.358360716	0.216026948
Cpa1	0.374477274	0.39718054
Cpa2	0.200033277	0.191809022
Cpa3	0.308758632	0.244257314
Cpb1	0.497020644	0.630844056
Cpd	0.092994734	0.11296357
Cpe	0.1484832	0.122912752
Cpg1	0.836235914	0.536395946
Cplx1	0.182795921	0.287361344
Cplx2	0.300480491	0.473569366
Cpq	0.284854423	0.267059722
Cps1	0.162300813	0.265309817
Cpsf2	0.292609855	0.326094305
Cpsf3	0.178416028	0.296191362
Cpsf4	0.165078939	0.099995536
Cpsf7	0.149291189	0.153470628
Cpt1a	0.307241907	0.215345198
Cpt1b	0.128361895	0.149762347
Cpt2	0.151476255	0.134327741
Cptp	0.145690393	0.37311749
Cpz	0.433233673	0.347020569
Cr1l	0.202074078	0.254085132
Crabp1	0.147238788	0.112058001
Crcp	0.329361673	0.293388754
Creg1	0.127840096	0.098194062
Crem	0.706083773	0.539780163
Crh	0.635681285	0.427683566
Crhbp	0.486281616	0.487356142
Crhr1	0.01242708	0.015485448
Crhr2	0.105239161	0.114308348
Crip2	0.114048669	0.145515956
Cript	0.216813095	0.254745247
Crisp2	0.262687954	0.350641365
Crisp3	0.251148553	0.195446115
Crispld2	0.541932187	0.35222309
Crk	0.196317748	0.308721113
Crlf2	0.124703907	0.145752818
Crmp1	0.165831771	0.188023422
Crot	0.140749027	0.186511283
Crp	0.247965182	0.238524183
Cryab	0.375455998	0.359011291
Cryba1	0.21231283	0.188794676
Cryba4	0.238083149	0.283130898
Crybb1	0.142285809	0.190706778
Crybb2	0.206125394	0.102660601
Crybb3	0.30659683	0.439673759
Cryga	0.590149428	0.526582549
Crygb	0.201716407	0.188732816
Crygc	0.146870329	0.080094768
Crygd	0.317560726	0.242301377
Cs	0.119845933	0.115265584
Csad	0.118999294	0.142576592
Csap1	0.251475431	0.436108802
Csdc2	0.166306403	0.153405908
Csde1	0.296762656	0.428191491
Csf1	0.158803863	0.224789446
Csf1r	0.294375861	0.354459749
Csf2rb	0.303207737	0.280031934
Csf3	0.272785016	0.199084143
Csk	0.237819394	0.460116859
Csn1s1	0.303827817	0.496512341
Csn1s2a	0.479843124	0.345428654
Csn2	0.221467867	0.189406789
Csn3	0.532338419	0.464127672
Csnk1a1	0.124995332	0.197279944
Csnk1d	0.22335061	0.190666827
Csnk1g1	0.218601319	0.172397233
Csnk1g2	0.133410415	0.16553507
Csnk2a1	0.19033273	0.070675919
Csnk2b	0.241973084	0.167218004
Cspg4	0.176054953	0.297715221
Cspg5	0.254343503	0.28917174
Cspp1	0.469870403	0.591875348
Csrp1	0.053283554	0.184833788
Csrp2	0.26304647	0.220538775
Csrp3	0.237615472	0.362159302
Cst3	0.183240306	0.283308337
Cst8	0.192240463	0.189158161
Cstb	0.405779837	0.2280441
Ctbp1	0.100168641	0.125090211
Ctbs	0.29351002	0.264123075
Ctdsp1	0.326486257	0.257105252
Ctf1	0.141793603	0.298517804
Cth	0.321757944	0.415639727
Ctla4	0.219043602	0.411548916
Ctnnd2	0.15087611	0.171004386
Ctps2	0.110565522	0.138923134
Ctrb1	0.147062465	0.221107569
Ctrc	0.155309001	0.170951705
Ctrl	0.598411467	0.546378454
Ctsb	0.287611619	0.336630591
Ctsc	0.412075641	0.546992229
Ctsd	0.265487685	0.333559848
Ctse	0.373619626	0.225308033
Ctsh	0.295573026	0.350593789
Ctsj	0.19223481	0.21267474
Ctsk	0.363563198	0.389028702
Ctsl	0.254909337	0.268363049
Ctss	0.381664861	0.329690367
Cttn	0.189422212	0.347034293
Cttnbp2	0.324849592	0.249496607
Ctxn1	0.195506694	0.243505405
Cubn	0.085310644	0.154320051
Cul2	0.114740709	0.16295087
Cuta	0.252982085	0.186973174
Cux1	0.14940136	0.205447324
Cuzd1	0.425816634	0.353832361
Cwc25	0.636306387	0.391284835
Cwf19l2	0.30622122	0.346895205
Cx3cl1	0.481459856	0.348193018
Cx3cr1	0.423411295	0.433238363
Cxcl1	0.663934845	0.656590105
Cxcl10	0.478058505	0.213278925
Cxcl13	0.296004603	0.328796077
Cxcl14	0.172139761	0.134049434
Cxcl2	0.26365737	0.212199447
Cxcl3	0.370114912	0.323373743
Cxcl6	0.335829648	0.179537774
Cxcr1	0.051057671	0.059353323
Cxcr2	0.37476498	0.325694017
Cxcr4	0.11165282	0.14815735
Cxcr5	0.449905792	0.224264766
Cxxc5	0.182665373	0.264290274
Cyb5a	0.354112178	0.390098794
Cyb5b	0.095235375	0.174682446
Cyb5r1	0.154222656	0.208666515
Cyb5r3	0.180594619	0.244166935
Cyba	0.479170949	0.750164068
Cybrd1	0.265668768	0.325967772
Cyc1	0.138254791	0.089890618
Cyfip2	0.199718598	0.251106035
Cyhr1	0.1923912	0.140309549
Cyp11a1	0.340673751	0.373870671
Cyp11b2	0.228383706	0.198456991
Cyp17a1	0.53212843	0.480259119
Cyp19a1	0.411772508	0.638025569
Cyp1a1	0.231322634	0.147120139
Cyp1a2	0.277333514	0.356839929
Cyp1b1	0.263027622	0.312605014
Cyp21a1	0.292473947	0.465506195
Cyp24a1	0.348729715	0.314900191
Cyp26b1	0.11083077	0.162897664
Cyp27a1	0.157377892	0.203264486
Cyp27b1	0.295191265	0.320367023
Cyp2a1	0.207244867	0.296103978
Cyp2a2	0.129362828	0.352625869
Cyp2a3	0.376149204	0.41212138
Cyp2b12	0.63547248	0.377649618
Cyp2b15	0.178190213	0.135302449
Cyp2b2	0.313286849	0.269352158
Cyp2b3	0.225149089	0.42106543
Cyp2c11	0.234966056	0.414506266
Cyp2c13	0.465980734	0.793049364
Cyp2c22	0.402824804	0.556293497
Cyp2c23	0.156179843	0.148008878
Cyp2c6v1	0.149458362	0.117670904
Cyp2c7	0.470655379	0.463434908
Cyp2d2	0.188088278	0.128639036
Cyp2d3	0.236903992	0.213951909
Cyp2d4	0.232860281	0.197087908
Cyp2e1	0.159587429	0.145179513
Cyp2f4	0.189127586	0.251903625
Cyp2g1	0.35793495	0.331681618
Cyp2j3	0.323335541	0.390650089
Cyp3a18	0.296803259	0.334701264
Cyp3a2	0.289534398	0.639422286
Cyp3a23/3a1	0.221959392	0.245631492
Cyp3a9	0.350627006	0.256659976
Cyp4a1	0.15273466	0.196268364
Cyp4a3	0.362607198	0.362526763
Cyp4a8	0.121812092	0.336491953
Cyp4b1	0.321417933	0.259112031
Cyp4f1	0.427531649	0.580256114
Cyp4f17	0.317342953	0.524527931
Cyp4f4	0.424356047	0.677987941
Cyp4f5	0.284708362	0.376109304
Cyp4f6	0.338606513	0.270176457
Cyp51	0.389481132	0.279162078
Cyp7a1	0.242207933	0.324113546
Cyp7b1	0.452188741	0.407274398
Cyr61	0.674178612	0.807387526
Cyss	0.139888788	0.287103415
CYTB	0.117092227	0.071714235
Cyth1	0.176434882	0.264522582
Cyth2	0.235258159	0.416050941
Cyth3	0.140653066	0.17790793
Dab2	0.315653553	0.294917469
Dact2	0.319510769	0.618061668
Dad1	0.11036226	0.09233279
Dao	0.421039344	0.382190959
Dapk2	0.134726495	0.198229269
Dapk3	0.232692723	0.212804053
Dars	0.261833173	0.298075158
Dbh	0.441564887	0.421883172
Dbi	0.292779295	0.379908398
Dbn1	0.194438114	0.284365166
Dbnl	0.124983458	0.054904877
Dbp	0.412477428	0.571658166
Dcaf11	0.100855674	0.131635368
Dcaf17	0.160982714	0.12198229
Dcaf6	0.117777411	0.213538408
Dcaf7	0.215958192	0.431428982
Dcakd	0.34705749	0.394031212
Dcc	0.444996947	0.521270608
Dchs1	0.281274846	0.244604897
Dck	0.2109418	0.533868138
Dclk1	0.513917613	0.661109074
Dcn	0.12012904	0.248593604
Dctn1	0.114111747	0.171159824
Ddah1	0.305255857	0.242569011
Ddb2	0.170431478	0.190306363
Ddc	0.243943813	0.360639387
Ddias	0.460064571	0.540335575
Ddit3	0.41950023	0.428308867
Ddn	0.199793061	0.278378419
Ddost	0.334577023	0.177144782
Ddr1	0.164433095	0.108762008
Ddr2	0.124286495	0.1184721
Ddrgk1	0.080960694	0.098681315
Ddt	0.12212838	0.272252554
Ddx39a	0.578387578	0.359220609
Ddx39b	0.380648401	0.390921661
Ddx3x	0.24353959	0.217895712
Ddx4	0.340552416	0.754211286
Ddx42	0.1514144	0.148537016
Ddx46	0.149228267	0.33543988
Ddx50	0.201173015	0.313370921
Deaf1	0.129383947	0.356166102
Decr1	0.245534207	0.277739015
Decr2	0.274264292	0.421747224
Dedd	0.230188864	0.127668232
Defa5	0.258344193	0.254257888
Defal1	0.163573788	0.314512979
Defb1	0.110704758	0.204739815
Defb4	0.310766014	0.414155191
Degs2	0.405305884	0.485943855
Dennd3	0.082357531	0.104780897
Des	0.21267249	0.244704857
Dgat1	0.223311682	0.151791036
Dgcr6	0.239992074	0.200853992
Dgka	0.242518774	0.236026013
Dgkb	0.221448072	0.116162267
Dgkg	0.320444439	0.423871329
Dgkh	0.267485288	0.486072964
Dgkz	0.113170164	0.159421547
Dglucy	0.212651646	0.234166677
Dhcr7	0.176272416	0.157082555
Dhfr	0.144588677	0.148887792
Dhodh	0.368959252	0.408294063
Dhrs7b	0.092844813	0.075958947
Dhrs7c	0.227399365	0.141400469
Dhx36	0.110305957	0.184908427
Dhx9	0.23475196	0.33118613
Diablo	0.195245714	0.177014394
Dio1	0.140934088	0.157346939
Dio2	0.632850324	0.656893364
Dio3	0.099331442	0.086547667
Dis3l2	0.126835252	0.118709921
Dkc1	0.213302149	0.244638712
Dlat	0.115856548	0.124055227
Dlc1	0.282202302	0.381750291
Dlg1	0.362051968	0.185801694
Dlg2	0.398812606	0.288970368
Dlg3	0.197950732	0.244901692
Dlg4	0.179128578	0.103342747
Dlgap1	0.268048244	0.246977471
Dlgap2	0.310497014	0.147670063
Dlgap3	0.471626987	0.292825283
Dlgap4	0.245596237	0.151607347
Dlgap5	0.119875814	0.169330637
Dlk1	0.172037091	0.144804424
Dll1	0.18476912	0.238621133
Dll3	0.183241431	0.157051832
Dlst	0.146211355	0.135842927
Dlx5	0.219645983	0.314248928
Dmac2	0.286208206	0.499219735
Dmac2l	0.145517746	0.072677831
Dmbt1	0.138195317	0.143823791
Dmd	0.328484077	0.635635843
Dmgdh	0.396883399	0.229347433
Dmrta1	0.182695681	0.312220599
Dnaaf1	0.369408173	0.211845349
Dnah1	0.175412959	0.249792207
Dnah11	0.095059403	0.139071499
Dnah2	0.258279831	0.229714422
Dnah5	0.154375184	0.153767494
Dnah6	0.22052898	0.243947548
Dnah7	0.287795232	0.340440364
Dnah8	0.529839091	0.31405043
Dnah9	0.207814586	0.418574732
Dnaja1	0.302326645	0.206809391
Dnaja2	0.114275203	0.153795882
Dnaja3	0.226388697	0.331789908
Dnaja4	0.154304995	0.15896626
Dnajb1	0.628506404	0.418167114
Dnajb14	0.462117249	0.390536201
Dnajb5	0.535682159	0.299810246
Dnajb9	0.2083464	0.282954979
Dnajc17	0.165432801	0.350107563
Dnajc5	0.038803964	0.098889359
Dnase1	0.310931843	0.415467659
Dnase1l3	0.360476634	0.154007618
Dnm1	0.165775786	0.195825774
Dnm1l	0.109147727	0.162315032
Dnm2	0.388631965	0.34100825
Dnm3	0.379462586	0.431981094
Dnmt1	0.247303415	0.504785787
Dnpep	0.205818096	0.300289383
Dnph1	0.42274164	0.439790254
Dnttip1	0.187844573	0.222935623
Doc2a	0.236191521	0.466695772
Doc2b	0.426277533	0.685862349
Dock8	0.306099943	0.334121279
Dock9	0.319306348	0.268014793
Dpep1	0.15888169	0.233877843
Dpf1	0.121209114	0.060156425
Dpm2	0.21935104	0.137409071
Dpp3	0.23488494	0.302957646
Dpp4	0.13333954	0.311153703
Dpp6	0.166007211	0.205344088
Dpy19l1	0.160127485	0.203470072
Dpyd	0.355042887	0.385042303
Dpys	0.221209097	0.199169962
Dpysl2	0.181602055	0.148215404
Dpysl3	0.277562041	0.367959824
Dpysl4	0.146150695	0.361001802
Drd1	0.546288572	0.167326446
Drd2	0.146043394	0.259111099
Drd3	0.156619105	0.171164186
Drd4	0.287246556	0.308332977
Drd5	0.124470529	0.047420413
Drgx	0.584998544	0.387576762
Dspp	0.561045369	0.486259907
Dtd1	0.19380216	0.311533356
Dtd2	0.174580523	0.31320923
Dus1l	0.087186764	0.110856711
Dusp1	0.814402505	0.560976945
Dusp4	0.576346422	0.277715788
Dusp5	0.659882248	0.495362779
Dusp6	0.640987147	0.415374825
Dusp7	0.182993716	0.568244872
Dut	0.352681195	0.314493173
Dync1h1	0.093681239	0.118109172
Dync1i1	0.166515056	0.421234546
Dync1i2	0.303851528	0.390261872
Dync1li2	0.14620441	0.078121154
Dync2h1	0.303552129	0.431394839
Dynlrb1	0.09528232	0.066733615
Dynlt1	0.195530312	0.142288389
Dyrk1a	0.168790296	0.111278947
Dzip3	0.226748367	0.432808541
E2f5	0.214531036	0.226790225
Eaf1	0.143754205	0.2215556
Ebf1	0.329638832	0.548186225
Ebp	0.069544476	0.083608889
Ece1	0.453281355	0.272627144
Ecel1	0.084541145	0.167388736
Ech1	0.277700647	0.362753493
Eci1	0.256704903	0.23668858
Edem3	0.073171659	0.087444838
Edf1	0.069397569	0.058198498
Edn1	0.160377583	0.200275419
Edn2	0.433452811	0.640806129
Edn3	0.350613494	0.243143678
Ednra	0.340144397	0.352011283
Ednrb	0.113010561	0.120370973
Eed	0.336333468	0.446166407
Eef1a1	0.148157273	0.242730764
Eef1a2	0.164414794	0.271407909
Eef1g	0.347442664	0.351252676
Eef2	0.165562702	0.108865957
Eef2k	0.190145113	0.194787333
Efemp1	0.447545419	0.427167274
Efna1	0.094318668	0.105897659
Efna5	0.520137934	0.613357984
Efnb1	0.277867735	0.172577864
Eftud2	0.405439764	0.180457642
Egf	0.256398384	0.195998665
Egfl7	0.791653813	0.41413866
Egfr	0.25942412	0.136006901
Egln3	0.141677947	0.094003795
Egr1	0.69657876	0.463125076
Egr2	0.901082232	0.631290932
Egr3	0.753430389	0.571633369
Egr4	0.759030133	0.524875012
Ehd4	0.239974518	0.324444196
Ehf	0.283075179	0.232126037
Ehhadh	0.353373734	0.707742478
Ehmt2	0.161968706	0.257348173
Eid1	0.208202418	0.242190483
Eif2ak1	0.396363456	0.329994029
Eif2ak2	0.373670616	0.365223575
Eif2ak3	0.242641962	0.232170799
Eif2b1	0.293947193	0.25010306
Eif2b2	0.165557077	0.094006647
Eif2b3	0.173347353	0.206635892
Eif2b4	0.245516712	0.224793036
Eif2b5	0.311290664	0.542936884
Eif2d	0.232843085	0.142141948
Eif2s1	0.178736686	0.144705505
Eif2s3	0.116376586	0.147877419
Eif3b	0.189357227	0.195027798
Eif3d	0.355452278	0.197038476
Eif3m	0.244356277	0.181914102
Eif4a2	0.224220738	0.179675372
Eif4e	0.045275208	0.059282037
Eif4e2	0.464304163	0.148085345
Eif4ebp1	0.064169872	0.077438558
Eif4g2	0.249442516	0.174043441
Eif4h	0.098065068	0.099186702
Eif5	0.286623634	0.235805466
Eif5b	0.234646131	0.124876631
Elavl4	0.180287418	0.228110476
Eln	0.438902143	0.196432238
Eloa	0.116876616	0.108001456
Elob	0.100675136	0.060189809
Eloc	0.166115352	0.171569739
Elovl5	0.183474076	0.128257632
Elp4	0.307379791	0.429500858
Emb	0.137421177	0.094624296
Emc8	0.487678087	0.250944397
Emd	0.443257881	0.312504275
Emp1	0.521277628	0.346869501
Enah	0.136599538	0.24397329
Endod1	0.091660371	0.164999462
Eno1	0.08449848	0.138037453
Eno2	0.127038396	0.121223193
Eno3	0.064259877	0.086085337
Enpep	0.276427026	0.215427511
Enpp1	0.121848713	0.222078595
Enpp2	0.307310544	0.568348877
Enpp3	0.683837368	0.719576323
Enpp6	0.314121421	0.466004395
Ensa	0.125081928	0.231436592
Entpd1	0.134065873	0.128426837
Entpd2	0.252930282	0.320340538
Epb41	0.2049452	0.459855608
Epb41l4b	0.388894942	0.231253234
Epcam	0.338948319	0.290803898
Epha3	0.188449499	0.42410602
Epha5	0.154383255	0.17186027
Epha7	0.408374041	0.258533121
Epha8	0.350260049	0.358198951
Ephb1	0.152817364	0.224208079
Ephb3	0.33768302	0.302226013
Ephx1	0.216401444	0.283516618
Ephx2	0.089237323	0.09642983
Epn1	0.204031525	0.224478321
Epn2	0.114601882	0.123280864
Epo	0.223180984	0.247434599
Epor	0.125220154	0.17903617
Erbb2	0.32875344	0.577083198
Erbb3	0.157752341	0.160606858
Erbb4	0.497973243	0.490655708
Ercc1	0.415512251	0.158954881
Ercc8	0.111003624	0.307636833
Ergic1	0.225979175	0.260190934
Erlec1	0.306990599	0.258963189
Ero1b	0.215324472	0.25328217
Erp29	0.043942089	0.062189605
Errfi1	0.666130994	0.55116213
Esm1	0.250373291	0.356318918
Espn	0.345122957	0.392285542
Esr1	0.386093272	0.562673667
Esr2	0.120687923	0.308488794
Esrra	0.154390454	0.295681186
Etfa	0.251687985	0.323707946
Etfdh	0.26189862	0.208923097
Etnk2	0.160865609	0.153417216
Ets1	0.370574964	0.220877802
Eva1a	0.227011897	0.314665528
Evi5	0.42212945	0.611086329
Evl	0.172824421	0.34443891
Exoc2	0.275206514	0.12651923
Exoc3	0.297533937	0.193148866
Exoc4	0.188609606	0.307368761
Exoc5	0.211782995	0.154025105
Exoc6	0.178062906	0.125017313
Exoc8	0.160734643	0.159849528
Exosc9	0.077146783	0.077782622
Extl2	0.350656899	0.512169117
Ezr	0.507562401	0.301922625
F10	0.418396275	0.40801947
F13a1	0.207853019	0.240984162
F2	0.615817498	0.326489941
F2r	0.270699604	0.385561417
F2rl1	0.151708786	0.222025365
F3	0.630449348	0.489182091
F9	0.205002217	0.241963635
Fabp1	0.597151572	0.583855561
Fabp12	0.381686031	0.355127559
Fabp2	0.18187159	0.391316959
Fabp3	0.097491341	0.228991334
Fabp4	0.228662165	0.200288962
Fabp5	0.556927828	0.343814516
Fabp6	0.164154357	0.123274669
Fabp7	0.528576819	0.438275714
Fabp9	0.439730867	0.438660779
Fah	0.170471942	0.227536558
Faim2	0.282938581	0.426759496
Fam104a	0.255800176	0.179953787
Fam111a	0.442396397	0.355379906
Fam135a	0.303517757	0.263254442
Fam160b1	0.200380448	0.144910074
Fam160b2	0.14221542	0.313156516
Fam162a	0.037789658	0.065764002
Fam207a	0.052468702	0.146301426
Fam210a	0.11411167	0.253925714
Fam214b	0.393799129	0.343141887
Fam216a	0.146467159	0.204346565
Fam229a	0.253828766	0.191006692
Fam234a	0.147252377	0.149097754
Fam241b	0.186578437	0.229423316
Fam32a	0.380315109	0.174975931
Fam83f	0.177913013	0.182114779
Fam92a	0.136872353	0.208947662
Fancc	0.083548857	0.127443098
Fance	0.117204447	0.103712877
Farsa	0.418280628	0.265590206
Fas	0.250499238	0.277154269
Faslg	0.166778156	0.405896081
Fasn	0.293232166	0.27947336
Fat1	0.192639471	0.299609089
Fat2	0.668433583	0.39140052
Fblim1	0.23302509	0.175554323
Fbln5	0.201807773	0.148283647
Fbp1	0.241727177	0.354247213
Fbp2	0.21744433	0.202310532
Fbxl14	0.192120509	0.284821635
Fbxo2	0.151013783	0.118609412
Fbxo21	0.371100646	0.852580271
Fbxo22	0.2202307	0.265950176
Fbxo30	0.314873032	0.315215436
Fbxo38	0.276722976	0.344014045
Fbxw5	0.109968905	0.231273759
Fcer1a	0.155216096	0.084276145
Fcer2	0.181212908	0.274528906
Fcgr2b	0.565963917	0.703159986
Fcgrt	0.22776229	0.207254114
Fcrl6	0.320047205	0.336199143
Fdft1	0.13950646	0.294385878
Fdps	0.261950535	0.126458651
Fdx1	0.152487359	0.217470747
Fdxr	0.278832141	0.315951939
Fen1	0.347014712	0.415202695
Fer	0.234191704	0.379155873
Fev	0.151282465	0.154428916
Fez1	0.170807522	0.10910736
Fez2	0.244703507	0.26925294
Fga	0.282850571	0.104404054
Fgb	0.204001705	0.206150131
Fgd4	0.274622294	0.188513747
Fgf1	0.089929562	0.117045108
Fgf10	0.368374413	0.579904152
Fgf14	0.316614066	0.392700951
Fgf16	0.224832115	0.314679647
Fgf17	0.133182781	0.197871717
Fgf18	0.448636258	0.247322624
Fgf2	0.382280736	0.220100096
Fgf5	0.12493594	0.190700702
Fgf7	0.295668975	0.403358379
Fgf9	0.416597576	0.207241392
Fgfbp3	0.314967931	0.274498357
Fgfr1	0.301290677	0.290765504
Fgfr1-ps1	0.140067013	0.134469059
Fgfr1op2	0.261210513	0.481611654
Fgfr2	0.193440733	0.288456209
Fgfr4	0.095068262	0.17655504
Fgg	0.152642836	0.067282995
Fggy	0.199542921	0.277489538
Fgr	0.239190271	0.159850164
Fh	0.175976671	0.23052866
Fhl2	0.349642544	0.344443668
Fis1	0.070689578	0.074073269
Fkbp11	0.605693633	0.255830859
Fkbp1a	0.165119749	0.088523257
Fkbp1b	0.17133284	0.323318975
Fkbp2	0.073490871	0.141996886
Fkbp3	0.309880405	0.253620163
Fkbp4	0.207721258	0.105697156
Flg	0.270605198	0.267197494
Flnc	0.607574565	0.377780491
Flot1	0.174420274	0.17016217
Flot2	0.218871133	0.122089727
Flt1	0.174764722	0.181582227
Fmc1	0.090260509	0.087121352
Fmo1	0.329802605	0.50899856
Fmod	0.210888579	0.175406753
Fmr1	0.322683581	0.265319161
Fn1	0.308867276	0.557152216
Fn3k	0.194572693	0.306229082
Fnta	0.209461258	0.250416805
Fntb	0.13925852	0.123281334
Folh1	0.154162873	0.468548888
Fos	0.745978491	0.622335566
Fosl1	0.706857791	0.637738608
Fosl2	0.73382486	0.547919688
Foxa1	0.281197611	0.222954265
Foxa2	0.175413925	0.247627153
Foxa3	0.337193096	0.384544439
Foxc2	0.318509314	0.187431884
Foxd1	0.528407795	0.388259528
Foxd3	0.30744946	0.290806295
Foxd4	0.366738648	0.314522906
Foxe1	0.162625021	0.183625082
Foxe3	0.303077189	0.356268955
Foxg1	0.189780393	0.246340242
Foxi2	0.15139739	0.233626497
Foxj1	0.533222149	0.567099121
Foxk2	0.154009443	0.19434701
Foxm1	0.10035794	0.233828417
Foxn1	0.12262243	0.135863058
Foxn3	0.232835628	0.216637846
Foxo1	0.200268306	0.122084902
Foxq1	0.190215539	0.183704937
Foxs1	0.206475321	0.358807324
Fra10ac1	0.150495648	0.233281104
Frk	0.223680636	0.515723793
Frmd4b	0.203104073	0.388237465
Frmd5	0.088735248	0.063082476
Frmd6	0.386456269	0.314353454
Fshb	0.249709639	0.197607148
Fshr	0.128450309	0.214943595
Fst	0.650934546	0.540175326
Fstl1	0.214966313	0.152280171
Fuca1	0.24862362	0.349744105
Furin	0.365279479	0.168457273
Fut1	0.200685222	0.206517943
Fut2	0.230795097	0.37915909
Fut4	0.220678928	0.211374831
Fxyd1	0.202698828	0.276926799
Fxyd2	0.655810321	0.286997085
Fxyd4	0.092135361	0.089455502
Fyn	0.271447623	0.170947073
Fzd1	0.303042827	0.192973825
Fzd2	0.402942542	0.370366881
G0s2	0.220148284	0.360083443
G3bp2	0.073103159	0.093851529
G6pd	0.20808843	0.179811529
Gaa	0.124293387	0.159139819
Gabarap	0.081124685	0.124396957
Gabbr1	0.190143637	0.389737877
Gabbr2	0.229743836	0.384801798
Gabra1	0.167438035	0.424978139
Gabra2	0.247652882	0.420812445
Gabra3	0.157585125	0.257419591
Gabra4	0.136898967	0.316301131
Gabra5	0.332765089	0.534302414
Gabra6	0.512529217	0.22215461
Gabrb1	0.375739337	0.496216613
Gabrb2	0.154598458	0.454227814
Gabrb3	0.235707606	0.300655147
Gabrd	0.220379489	0.256065545
Gabre	0.157318856	0.127582809
Gabrg1	0.43022055	0.41735123
Gabrg2	0.280905918	0.268609733
Gabrg3	0.480656397	0.488141342
Gabrp	0.38404551	0.476014312
Gabrr1	0.139701238	0.136277791
Gabrr2	0.259102009	0.378013339
Gabrr3	0.328911299	0.377295565
Gad1	0.249230879	0.16377997
Gad2	0.210787907	0.234786662
Gadd45a	0.52035759	0.413000125
Gak	0.112174699	0.100500554
Gal	0.911320064	0.460924771
Gale	0.337655939	0.445459573
Galm	0.190260408	0.128740151
Galnt1	0.147462645	0.169152025
Galnt16	0.298171538	0.480649851
Galnt5	0.253601989	0.138540908
Galnt6	0.161439686	0.226678308
Galr1	0.571435622	0.603723992
Galr2	0.253031933	0.205061287
Galr3	0.123025362	0.247346653
Galt	0.160137913	0.121130349
Gamt	0.306167374	0.300837761
Gap43	0.058179899	0.070002894
Gapdh	0.087175615	0.070333646
Gas5	0.268940704	0.372558601
Gas6	0.229937631	0.256285527
Gas7	0.074885013	0.18960309
Gast	0.166066456	0.200903287
Gata1	0.199178834	0.39435521
Gata3	0.216244852	0.318404184
Gata4	0.248931215	0.309408853
Gata6	0.155576416	0.216146122
Gatm	0.366960535	0.259785237
Gbp2	0.832560147	0.784975599
Gc	0.36931985	0.422417367
Gcg	0.285057231	0.278770545
Gcgr	0.223673732	0.325439089
Gch1	0.374451765	0.217065086
Gchfr	0.33767608	0.393943011
Gck	0.167561355	0.146607256
Gckr	0.135699857	0.251926856
Gclc	0.200648116	0.236992409
Gclm	0.387311395	0.40111321
Gcm1	0.149019585	0.224146648
Gcn1	0.103709814	0.307128981
Gcnt1	0.356352973	0.58368929
Gcnt3	0.429331032	0.505002994
Gcs1	0.289426534	0.216658431
Gda	0.116174692	0.179852723
Gde1	0.091311553	0.171521002
Gdf10	0.307642604	0.415417836
Gdf11	0.264076023	0.338290455
Gdf15	0.31074153	0.313418566
Gdi1	0.101554844	0.21719205
Gdi2	0.145998479	0.121683131
Gdnf	0.323172132	0.226707274
Gfap	0.279248271	0.540583339
Gfer	0.250298302	0.215245982
Gfi1	0.23016939	0.51159628
Gfm1	0.283743399	0.368117765
Gfra1	0.341764846	0.326621391
Gfra2	0.171665641	0.192190625
Gfy	0.313605139	0.346883184
Ggcx	0.253919179	0.190295568
Ggh	0.149646075	0.230582293
Ggt1	0.126615918	0.155236888
Ggt5	0.287908193	0.307900779
Gh1	0.1551527	0.214183319
Ghr	0.132673048	0.188468328
Ghrh	0.14264914	0.109155
Ghrhr	0.156314263	0.183642707
Ghsr	0.53774753	0.383281455
Gif	0.259697113	0.323267242
Ginm1	0.19648606	0.169855635
Gip	0.258996012	0.349681778
Gipc1	0.203379319	0.253254653
Gipr	0.226839099	0.342112651
Git1	0.093893173	0.098200221
Gja1	0.394256183	0.673953607
Gja3	0.091582924	0.135803892
Gja4	0.257046227	0.179905866
Gja5	0.184122979	0.192862141
Gja6	0.365171333	0.344316802
Gjb1	0.081064276	0.10291342
Gjb2	0.265774737	0.255598101
Gjb3	0.107855277	0.174243191
Gjb4	0.205781377	0.190096133
Gjb5	0.102624647	0.153158629
Gjd2	0.173258549	0.195237575
Gk	0.237625407	0.346528739
Gkn1	0.282135006	0.326014281
Glg1	0.208607601	0.239214912
Glmn	0.099055621	0.245424721
Glod4	0.114101998	0.145999461
Glp1r	0.173469652	0.181651312
Glra1	0.337732282	0.16598307
Glra2	0.205669671	0.343074827
Glra3	0.46768485	0.292667249
Gls	0.277147765	0.387226353
Gls2	0.261237151	0.332223778
Glud1	0.286291988	0.28266441
Glul	0.138867464	0.121864704
Glyatl2	0.365584694	0.374087408
Glycam1	0.386128212	0.377508754
Gm2a	0.349151834	0.34408114
Gmeb2	0.5657332	0.340809837
Gmfb	0.233976156	0.250074702
Gmpr	0.194782123	0.228506445
Gna11	0.112875374	0.162406845
Gna12	0.201008314	0.306325865
Gna15	0.271602988	0.282273686
Gnai1	0.212123683	0.235340481
Gnai2	0.195142938	0.196974641
Gnal	0.46537609	0.353726255
Gnao1	0.185591527	0.208034303
Gnas	0.157734535	0.086985418
Gnat3	0.225177588	0.28662176
Gnaz	0.184338198	0.164844597
Gnb1	0.208794137	0.10530913
Gnb2	0.171346529	0.187588625
Gnb3	0.337989985	0.434862197
Gnb4	0.412156677	0.577770007
Gnb5	0.141291201	0.246040872
Gne	0.068364498	0.044726731
Gng10	0.167114734	0.182705522
Gng5	0.326914764	0.290312765
Gng7	0.200019168	0.236476625
Gng8	0.172025665	0.200337985
Gnl3	0.349720864	0.148931524
Gnmt	0.634505578	0.438790744
Gnpat	0.222219377	0.34749865
Gnptg	0.175646553	0.294031087
Gnrh1	0.138382517	0.099462147
Gnrhr	0.254606683	0.16831278
Gns	0.198396098	0.293764553
Golga1	0.356695666	0.207697911
Golga2	0.134620532	0.213759933
Golgb1	0.168097179	0.205336631
Gon7	0.178432706	0.306016576
Gorasp1	0.43314878	0.517448499
Gosr1	0.273791133	0.292648261
Gosr2	0.045167743	0.066528185
Got1	0.191234777	0.237461129
Got2	0.102303947	0.109891338
Gp2	0.242516195	0.431117251
Gpalpp1	0.302128975	0.292225559
Gpam	0.365321231	0.167674706
Gpatch2	0.164003849	0.170239273
Gpc1	0.101772142	0.137478063
Gpc2	0.577641941	0.453331502
Gpc3	0.326693234	0.446342078
Gpc6	0.437873895	0.276865241
Gpd1	0.535376923	0.759179632
Gpd2	0.269112574	0.232575557
Gper1	0.205435265	0.134485354
Gphn	0.232271883	0.321317616
Gpr1	0.309529951	0.225082153
Gpr12	0.292384534	0.346624506
Gpr150	0.19528177	0.256005734
Gpr155	0.387528532	0.304751565
Gpr161	0.156775144	0.174220511
Gpr176	0.415434419	0.305185602
Gpr182	0.255392296	0.155501774
Gpr19	0.38747148	0.191597115
Gpr20	0.152678961	0.118218296
Gpr6	0.548749855	0.295259969
Gprc5c	0.191352655	0.171763944
Gps1	0.087092113	0.089361673
Gpt	0.19236143	0.388244847
Gpx1	0.225994809	0.320558094
Gpx2	0.42499618	0.258223354
Gpx3	0.257925529	0.170350102
Gpx4	0.09346068	0.126471983
Gpx5	0.409861003	0.418803323
Gpx6	0.170843805	0.18016895
Gpx7	0.565138223	0.571344969
Gramd4	0.147646376	0.264311173
Grb10	0.211375067	0.214341094
Grb14	0.257559493	0.322103372
Grb2	0.117501561	0.134514242
Grem1	0.654683942	0.466488556
Grhpr	0.330945575	0.3321673
Gria1	0.231605921	0.52334538
Gria2	0.239361689	0.435796536
Gria3	0.266788504	0.207172593
Gria4	0.208113865	0.259341513
Grid1	0.274247395	0.177424094
Grid2	0.174032793	0.364474555
Grifin	0.573180559	0.558458249
Grik1	0.173529393	0.292670795
Grik2	0.203951834	0.29005863
Grik3	0.541179371	0.313321462
Grik4	0.201474702	0.174348645
Grik5	0.259230722	0.344305926
Grin1	0.182684047	0.14954905
Grin2a	0.292030914	0.301544538
Grin2b	0.132161179	0.236512518
Grin2c	0.299799204	0.433623242
Grin2d	0.245782258	0.382323705
Grin3a	0.290802737	0.274755396
Grina	0.081696223	0.159726648
Grip1	0.225076101	0.284143018
Grip2	0.147747759	0.276441168
Grk1	0.169865341	0.25401343
Grk2	0.137888489	0.133622242
Grk3	0.416094368	0.713770247
Grk4	0.185360913	0.166956339
Grk5	0.186908892	0.186220636
Grk6	0.19808229	0.211067685
Grm1	0.406073687	0.444583745
Grm2	0.256774943	0.227164752
Grm3	0.375935156	0.526078367
Grm4	0.066710427	0.125838167
Grm5	0.188691383	0.367593602
Grm6	0.189984721	0.356394811
Grm7	0.319864682	0.260082823
Grm8	0.177222208	0.361353722
Grn	0.410235434	0.443745232
Grp	0.271552266	0.244833276
Grpca	0.528960933	0.38945184
Grpcb	0.211808233	0.216887948
Grpel1	0.161867016	0.171966559
Grpr	0.335709379	0.314376063
Gse1	0.138330644	0.108144484
Gsk3a	0.165762173	0.184546756
Gsk3b	0.0862178	0.105511446
Gskip	0.188717441	0.191921838
Gsr	0.176394872	0.372045415
Gss	0.164974244	0.139058411
Gsta1	0.510417826	0.559768895
Gsta3	0.287169305	0.379790259
Gsta4	0.367534134	0.420552525
Gstk1	0.228972595	0.253257567
Gstm1	0.182400355	0.355746455
Gstm2	0.154241136	0.161846236
Gstm7	0.168264411	0.367010476
Gsto1	0.295251826	0.271262595
Gstp1	0.193707403	0.18872561
Gstt1	0.380121929	0.513938656
Gstt2	0.166919731	0.115510994
Gtdc1	0.196280938	0.234133597
Gtf2a1	0.214681729	0.380404107
Gtf2a2	0.142833126	0.209272755
Gtf2b	0.216918888	0.131095319
Gtf2f2	0.226079265	0.278597024
Gtf2ird1	0.146248119	0.190985997
Gtf3c1	0.142646729	0.130945839
Guca2a	0.328389787	0.341029326
Guca2b	0.194329895	0.202720577
Gucy1a1	0.387096675	0.381535276
Gucy1b1	0.232072634	0.196085345
Gucy1b2	0.238624115	0.288820439
Gucy2c	0.153878944	0.216101283
Gucy2d	0.253717353	0.528648994
Gucy2e	0.272517976	0.182175451
Gucy2f	0.397062612	0.522469993
Gucy2g	0.37357914	0.46427124
Guk1	0.107284021	0.089847001
Gulo	0.395925599	0.268238016
Gulp1	0.374383169	0.523825418
Gusb	0.403957228	0.60846496
Gyg1	0.318177791	0.196150658
Gys2	0.28360972	0.142276797
Gzmb	0.346218012	0.256293593
Gzmk	0.450950507	0.34540208
Gzmm	0.281434003	0.345770484
Gzmn	0.451070352	0.893009703
H19	0.891710751	0.791396284
H1f0	0.398226997	0.278761028
H2afx	0.049567729	0.064221101
H2afy	0.163260101	0.147549067
H2afz	0.328263846	0.184747136
Haao	0.076960783	0.128952987
Hacd3	0.172989063	0.164193256
Hacl1	0.414188175	0.724593404
Hadh	0.460389557	0.476196041
Hadha	0.139219814	0.192605151
Hadhb	0.170973901	0.187280325
Hagh	0.197225124	0.301340088
Hal	0.268615723	0.486864441
Hand1	0.181262077	0.152455229
Hand2	0.515651217	0.40911644
Hao2	0.482141414	0.298074946
Hap1	0.457919683	0.335451658
Hapln1	0.30098553	0.611330588
Has2	0.450008012	0.180857415
Havcr1	0.267612863	0.257949077
Hax1	0.269517147	0.287975235
Hba-a1	0.176641704	0.263591208
Hbb	0.21060671	0.166443313
Hbb-b1	0.24588237	0.202245181
Hbe1	0.209435091	0.284682131
Hbe2	0.152675493	0.335322099
Hbegf	0.54792938	0.468910149
Hbg1	0.205071314	0.344084942
Hbp1	0.226367774	0.378166413
Hck	0.394634322	0.403949935
Hcn1	0.263651082	0.100763424
Hcrt	0.219215035	0.170565997
Hcrtr1	0.192100305	0.204037212
Hcrtr2	0.164748936	0.220975689
Hdac2	0.177824274	0.262625757
Hdac6	0.038229601	0.090932272
Hdc	0.228200799	0.464657068
Hdhd2	0.239971321	0.501554182
Hdlbp	0.186373722	0.152692496
Heatr5a	0.330780618	0.353465951
Helz	0.124743467	0.149728819
Hes1	0.156650322	0.112197842
Hes2	0.296447912	0.210669674
Hes3	0.13345461	0.21364652
Hes5	0.545008483	0.566934982
Hfe	0.180174801	0.156392055
Hgf	0.200274832	0.195839436
Hgh1	0.570144111	0.539536333
Hgs	0.219832324	0.198625383
Hiatl3	0.0704241	0.084289698
Hibadh	0.169291121	0.170415719
Hic2	0.54878225	0.601767395
Hif1a	0.355966457	0.254216276
Higd1a	0.129808531	0.057759913
Higd2a	0.11961181	0.125820818
Hikeshi	0.111526593	0.166615387
Hint1	0.143812735	0.22280931
Hip1	0.170162047	0.349765183
Hipk3	0.454899938	0.271667102
Hist1h1d	0.334848536	0.33546033
Hist1h1t	0.439464401	0.363075412
Hist1h2aa	0.320479977	0.2970416
Hist1h2af	0.344608215	0.29020577
Hist1h2ao	0.184033843	0.218431415
Hist1h2ba	0.231502401	0.139979387
Hist1h3a	0.250234365	0.361936417
Hist4h4	0.255948176	0.309360147
Hivep1	0.199177966	0.197456052
Hivep2	0.234309933	0.299665038
Hk1	0.123577767	0.197760512
Hk2	0.157043022	0.231910378
Hlf	0.100166352	0.205178987
Hmbs	0.451561436	0.395897562
Hmg20b	0.118841848	0.140916257
Hmga1	0.310654493	0.291629506
Hmga2	0.179563639	0.140513172
Hmgb1	0.31800182	0.115872173
Hmgb2	0.215481617	0.20981704
Hmgcl	0.387345442	0.209338009
Hmgcr	0.620934663	0.446413077
Hmgcs1	0.218196798	0.354491336
Hmgcs2	0.356945023	0.62844226
Hmgxb4	0.068976655	0.077026954
Hmmr	0.47715015	0.565681676
Hmox1	0.605194846	0.362774806
Hmox2	0.09763637	0.24377547
Hmox2-ps1	0.182629334	0.280564626
Hnf1a	0.133743129	0.20964728
Hnf1b	0.132165832	0.244541703
Hnf4a	0.390705416	0.264017918
Hnmt	0.316611133	0.460962714
Hnrnpa1	0.247171156	0.085812442
Hnrnpa2b1	0.221787905	0.222780286
Hnrnpa3	0.195971003	0.209403639
Hnrnpf	0.400915635	0.315358355
Hnrnpm	0.157278542	0.138118898
Hnrnpu	0.180425214	0.146255629
Hoga1	0.431778198	0.236560567
Homer1	0.715017036	0.539196487
Homer2	0.073725112	0.167156376
Homer3	0.232902775	0.225468715
Hook1	0.29103471	0.472729061
Hoxa1	0.562160103	0.432584786
Hoxa2	0.118275798	0.284578105
Hoxa4	0.306125746	0.374756712
Hoxa5	0.443015824	0.275488396
Hoxb7	0.2490339	0.350595626
Hoxc4	0.232827746	0.302287964
Hoxc8	0.196735502	0.245945553
Hoxd3	0.545400315	0.294510223
Hp	0.058361452	0.162949535
Hpca	0.242845842	0.266415996
Hpcal1	0.220842162	0.219503144
Hpcal4	0.360398403	0.518893386
Hpd	0.126502638	0.104738301
Hpgd	0.31965306	0.155271872
Hpgds	0.295850126	0.414943169
Hpn	0.385352783	0.486042688
Hprt1	0.226188705	0.206292913
Hps3	0.404699615	0.400027078
Hpx	0.190103571	0.151550088
Hr	0.068426673	0.192708299
Hras	0.100474402	0.039942302
Hrasls5	0.205142734	0.183240528
Hrh1	0.320031526	0.247414853
Hrh2	0.229106285	0.31574068
Hrk	0.191753934	0.243011564
Hs6st1	0.207721398	0.193256537
Hsd11b1	0.159566865	0.152009519
Hsd11b2	0.287678153	0.262172326
Hsd17b1	0.236708397	0.229689639
Hsd17b10	0.099717875	0.14135807
Hsd17b12	0.215350324	0.113764999
Hsd17b13	0.182264117	0.240269011
Hsd17b2	0.318873214	0.211042941
Hsd17b3	0.250023093	0.178096097
Hsd17b4	0.179130938	0.211271672
Hsd17b6	0.179147557	0.199955336
Hsd17b7	0.25678897	0.252292392
Hsd17b8	0.203931984	0.229503677
Hsd3b7	0.400063883	0.636497787
Hsf1	0.162472193	0.094165293
Hsp90ab1	0.061800245	0.053309469
Hsp90b1	0.398610847	0.260138972
Hspa13	0.256779495	0.244947923
Hspa1l	0.189865656	0.183742565
Hspa2	0.607658165	0.399697696
Hspa4	0.167273793	0.203198888
Hspa5	0.379070083	0.224250871
Hspa9	0.052123103	0.105623703
Hspb1	0.863976598	0.431714359
Hspb11	0.285539739	0.388153491
Hspb2	0.169664595	0.182239265
Hspb6	0.313540017	0.140314305
Hspd1	0.376456462	0.225151
Hspe1	0.343615153	0.222450302
Hsph1	0.423117048	0.45330653
Htr1a	0.405222481	0.439298846
Htr1b	0.409951789	0.544693788
Htr1d	0.226284221	0.172796739
[truncated: 2,875 more rows]
