# Supplementary material for: Transcriptional Signatures of a Dynamic Epilepsy Process Reveal Potential Immune Regulation
Source: Mol Neurobiol. 2023 Nov 22;61(6):3384–96. doi: 10.1007/s12035-023-03786-x (PMC11087345; doi:10.1007/s12035-023-03786-x)
Supplement: Supplementary file 4 — Supplementary file4 (XLSX 13 KB) [file 12035_2023_3786_MOESM4_ESM.xlsx]

## Sheet: Sheet1
TableS3 Molecular characteristics of the specific expression genes
GO enrichenment analyses
Category	Description	LogP	P-value	GeneID	Hits
GO Biological Processes	chemotaxis	-7.3621	4.34409e-08	1959|3164|3491|3569|3958|4015|6279|414062	EGR2|NR4A1|CCN1|IL6|LGALS3|LOX|S100A8|CCL3L3
GO Biological Processes	taxis	-7.34892	4.47795e-08	1959|3164|3491|3569|3958|4015|6279|414062	EGR2|NR4A1|CCN1|IL6|LGALS3|LOX|S100A8|CCL3L3
GO Biological Processes	wound healing	-7.33264	4.64902e-08	3315|3491|3569|4015|5055|6279|6382	HSPB1|CCN1|IL6|LOX|SERPINB2|S100A8|SDC1
GO Biological Processes	inflammatory response	-7.25178	5.60045e-08	12|718|3569|6279|6382|6696|51083|414062	SERPINA3|C3|IL6|S100A8|SDC1|SPP1|GAL|CCL3L3
GO Biological Processes	cell chemotaxis	-7.12291	7.53515e-08	3164|3569|3958|4015|6279|414062	NR4A1|IL6|LGALS3|LOX|S100A8|CCL3L3
GO Cellular Components	collagen-containing extracellular matrix	-6.55995	2.75455e-07	12|176|3491|3958|4015|6279|6281	SERPINA3|ACAN|CCN1|LGALS3|LOX|S100A8|S100A10
GO Cellular Components	MHC class II protein complex	-6.13813	7.27562e-07	972|3119|3122	CD74|HLA-DQB1|HLA-DRA
GO Cellular Components	lytic vacuole	-6.11095	7.7455e-07	12|176|718|972|2999|3119|3122|6382	SERPINA3|ACAN|C3|CD74|GZMH|HLA-DQB1|HLA-DRA|SDC1
GO Cellular Components	lysosome	-6.11095	7.7455e-07	12|176|718|972|2999|3119|3122|6382	SERPINA3|ACAN|C3|CD74|GZMH|HLA-DQB1|HLA-DRA|SDC1
GO Cellular Components	vacuolar lumen	-5.97292	1.06435e-06	12|176|718|972|6382	SERPINA3|ACAN|C3|CD74|SDC1
GO Molecular Functions	enzyme inhibitor activity	-5.51628	3.04591e-06	12|718|3315|3958|5055|9021	SERPINA3|C3|HSPB1|LGALS3|SERPINB2|SOCS3
GO Molecular Functions	MHC class II protein complex binding	-5.50764	3.10712e-06	972|3119|3122	CD74|HLA-DQB1|HLA-DRA
GO Molecular Functions	MHC protein complex binding	-5.12288	7.53557e-06	972|3119|3122	CD74|HLA-DQB1|HLA-DRA
GO Molecular Functions	signaling receptor activator activity	-4.92037	1.20125e-05	3569|3958|6696|7200|51083|414062	IL6|LGALS3|SPP1|TRH|GAL|CCL3L3
GO Molecular Functions	signaling receptor regulator activity	-4.69399	2.02307e-05	3569|3958|6696|7200|51083|414062	IL6|LGALS3|SPP1|TRH|GAL|CCL3L3
Pathway enrichment analyses
Category	Description	LogP	P-value	GeneID	Hits
hsa05152	Tuberculosis	-5.9004	1.25777e-06	718|972|3119|3122|3569	C3|CD74|HLA-DQB1|HLA-DRA|IL6
hsa05323	Rheumatoid arthritis	-5.54713	2.83705e-06	3119|3122|3569|414062	HLA-DQB1|HLA-DRA|IL6|CCL3L3
hsa05166	Human T-cell leukemia virus 1 infection	-5.45398	3.51578e-06	1959|3119|3122|3569|196883	EGR2|HLA-DQB1|HLA-DRA|IL6|ADCY4
hsa05168	Herpes simplex virus 1 infection	-4.92533	1.1876e-05	718|972|3119|3122|3569|9021	C3|CD74|HLA-DQB1|HLA-DRA|IL6|SOCS3
hsa05332	Graft-versus-host disease	-4.91852	1.20638e-05	3119|3122|3569	HLA-DQB1|HLA-DRA|IL6
hsa04672	Intestinal immune network for IgA production	-4.71526	1.92636e-05	3119|3122|3569	HLA-DQB1|HLA-DRA|IL6
hsa05164	Influenza A	-4.50117	3.15374e-05	3119|3122|3569|9021	HLA-DQB1|HLA-DRA|IL6|SOCS3
hsa04927	Cortisol synthesis and secretion	-4.34537	4.51476e-05	3119|3122|3569	HLA-DQB1|HLA-DRA|IL6
hsa05321	Inflammatory bowel disease	-4.34537	4.51476e-05	3164|84876|196883	NR4A1|ORAI1|ADCY4
hsa05140	Leishmaniasis	-4.12518	7.49578e-05	718|3119|3122	C3|HLA-DQB1|HLA-DRA
R-HSA-381426	Regulation of Insulin-like Growth Factor (IGF) transport and uptake by Insulin-like Growth Factor Binding Proteins (IGFBPs)	-6.68522	2.06431e-07	718|2999|3491|3569|6696	C3|GZMH|CCN1|IL6|SPP1
R-HSA-1280215	Cytokine Signaling in Immune system	-6.21874	6.04315e-07	2634|3119|3122|3569|5055|6382|9021|414062	GBP2|HLA-DQB1|HLA-DRA|IL6|SERPINB2|SDC1|SOCS3|CCL3L3
R-HSA-1280218	Adaptive Immune System	-5.9814	1.04376e-06	718|972|3119|3122|6279|9021|23014|84876	C3|CD74|HLA-DQB1|HLA-DRA|S100A8|SOCS3|FBXO21|ORAI1
R-HSA-877300	Interferon gamma signaling	-5.58489	2.60084e-06	2634|3119|3122|9021	GBP2|HLA-DQB1|HLA-DRA|SOCS3
R-HSA-8957275	Post-translational protein phosphorylation	-5.28822	5.1497e-06	718|3491|3569|6696	C3|CCN1|IL6|SPP1
R-HSA-1474244	Extracellular matrix organization	-4.81333	1.53697e-05	176|3381|4015|6382|6696	ACAN|IBSP|LOX|SDC1|SPP1
R-HSA-913531	Interferon Signaling	-4.24459	5.69386e-05	2634|3119|3122|9021	GBP2|HLA-DQB1|HLA-DRA|SOCS3
R-HSA-449147	Signaling by Interleukins	-3.93013	0.000117454	3569|5055|6382|9021|414062	IL6|SERPINB2|SDC1|SOCS3|CCL3L3
R-HSA-2132295	MHC class II antigen presentation	-3.52286	0.000300011	972|3119|3122	CD74|HLA-DQB1|HLA-DRA
R-HSA-983169	Class I MHC mediated antigen processing & presentation	-2.12284	0.00753638	6279|9021|23014	S100A8|SOCS3|FBXO21
